# Supplementary material for: Controllable Introduction of Surface Defects on CH3NH3PbI3 Perovskite
Source: Nanomaterials (Basel). 2022 Mar 18;12(6):1002. doi: 10.3390/nano12061002 (PMC8954356; doi:10.3390/nano12061002)
Supplement: Supplementary file 1 [file nanomaterials-12-01002-s001.zip]

Archive with 1 entries (1 files):
- nanomaterials-1615297-supplementary.pdf
